# Supplementary material for: Series-Biased Micro-LED Array for Lighting, Detection, and Optical Communication
Source: Nanomaterials (Basel). 2024 Feb 3;14(3):307. doi: 10.3390/nano14030307 (PMC10856815; doi:10.3390/nano14030307)
Supplement: Supplementary file 1 [file nanomaterials-14-00307-s001.zip]

Archive with 1 entries (1 files):
- nanomaterials-2851014-supplementary.mp4
